# Supplementary material for: Identiﬁcation and treatment of obstructive sleep apnea by a primary care team with a subset focus on chronic pain management
Source: PLoS One. 2020 Aug 13;15(8):e0237359. doi: 10.1371/journal.pone.0237359 (PMC7425939; doi:10.1371/journal.pone.0237359)
Supplement: S1 Appendix — (XLSX) [file pone.0237359.s001.xlsx]

## Sheet: Sheet1
Demographics	Avg. # of Participants w/ OSA (on CPAP) or at risk for OSA (STOP-Bang ≥ 3)	Control (Daily Opioid Use w/ OSA)	P-value	Avg. # of particiants not likely to have OSA (STOP-Bang < 3) or Neg- Polysomnygraph	Pre-Post p-value
Age	60.5 +/- 11.6	57.2 +/- 10.1	0.074	61.5 +/- 15.4	0.48
BMI	31.8 +/- 6.8	35.1 +/- 6.8	<0.0001	28.7 +/- 6.3	0.0017
Race (Caucasian)	0.98	0.92	0.1	1	0.27
Gender (Male)	0.5	0.94	<0.0001	0.18	<0.0001
Diabetes	0.4	0.35	0.53	0.11	0.0009
Cardiovascular Disease	0.27	0.18	0.19	0.11	0.02
Hypertension	0.86	0.79	0.16	0.56	0.0014
Gastroesophageal Reflux Disease	0.15			0.11	0.089
Thyroid Disease	0.29			0.27	0.83		Group 1		Group 2	Group 3	Group 4	Group 5
Pulmonary Disease	0.27			0.23	0.66
Active Cancer	0.096			0.098	0.69
Chronic Kidney Disease	0.15			0.11	0.57
Concurrent Benzodiazepine Use	0.6			0.7	0.31
Concurrent Pregabalin Use	0.29			0.28	0.87
Yellow- on cpa	p at study orgination Blue- on Cpap after intervention Green->= 3 STOP BANG , neg Polysongraphy , Gold >=3 STOP BANG (not evaluted or not compliant) Red <3 STOP BANG <3		p at study orgination Blue- on cpap after intervention Green->= 3 STOP BANG , neg Polysongraphy , Gold >=3 STOP BANG (not evaluted or not compliant) Red <3 STOP BANG <3															p at study orgination Blue on cpap after intervention Green- Polysongraphy negative Gold-High Risk >= 3 STOP BANG not on cpap Red low risk STOP BANG <3 Not on Cpap
Patient	Age	Gender	Race	BMI	Tobacco	Alcohol	Management Agreement	Morphine Equivalent mg/d at conclusion of study	Evaluations of Controlled Substance Prescribers	Toxicology	STOPBang	Active Cancer or Cancer Hx	CAD/ CHF/ Atrial Fibrilartion/ Cardiovascular Disease	Reflux Esophagitis/ GERD	Hypertension (HTN)	Diabetes	Thyroid	Pulmonary Emphysema/ COPD/ Asthma	Chronic Kidney Disease	Benzodiazpine Use	Pregabalin Use	Reason Not on Cpap
2	75	M	Caucasian	23.99	/	/	Y	90	Y	Y	NA-Not Avail	N	N	N	Y	Y	N	N	N	N	N
3	83	M	Caucasian	32.8	Hx-History	C-current	Y	5	Y	Y	NA	N	N	N	Y	Y	N	N	N	N	Y
5	55	F	Caucasian	34.58	/	/	Y	5	Y	Y	NA	N	N	Y	Y	N	N	Y	N	Y	Y
8	59	M	Caucasian	33.06	C	Hx	Y	12.5	Y	Y	NA	N	Y	Y	Y	Y	Y	Y	Y	Y	Y
16	47	F	Caucasian	41.4	/	Hx	Y	7.5	Y	Y	NA	N	N	N	Y	Y	N	N	N	N	N
19	57	F	Caucasian	41.4	/	NA-Not Avail	Y	67.5	Y	Y	5	N	N	N	Y	Y	Y	N	N	N	N
21	80	M	Other	25.68	Hx	Hx	y	35	Y	Y	NA	Y	N	N	Y	N	N	N	N	Y	N
31	50	F	Caucasian	22.3	/	/	Y	70	Y	Y	NA	Y	N	Y	Y	N	N	N	N	Y	N
35	57	M	Caucasian	34.74	Hx	C	Y	20	Y	Y	NA	Y	Y	N	Y	Y	N	N	N	Y	N
63	66	F	Caucasian	28.09	/	/	Y	10	Y	Y	NA	N	N	Y	Y	N	N	Y	N	Y	N
68	56	M	Caucasian	26.14	/	Hx	Y	50	Y	Y	4	N	Y	Y	Y	N	N	Y	N	Y	N
73	73	F	Caucasian	43.3	Hx	NA	Y	25	Y	Y	5	N	Y	Y	Y	N	Y	Y	N	Y	N
84	43	F	Caucasian	46.1	C	C	Y	35	Y	Y	NA	N	N	Y	Y	Y	Y	N	Y	N	N
93	67	F	Caucasian	29.85	Hx	/	Y	27.5	Y	Y	NA	N	N	Y	Y	N	Y	Y	N	N	Y
94	79	F	Caucasian	30.4	/	/	Y	5	Y	Y	4	Y	Y	N	Y	N	Y	N	N	Y	N
99	52	M	Caucasian	44.82	/	/	Y	75	Y	Y	NA	N	N	Y	N	N	N	Y	N	Y	Y
101	66	M	Caucasian	34.92	C	C	Y	15	Y	Y	6	N	N	Y	Y	N	N	N	N	N	Y
110	59	M	Caucasian	37.3	/	/	Y	15	Y	Y	6	N	N	N	Y	N	N	N	N	Y	N
111	76	F	Caucasian	25.8	C	Hx	Y	17.5	Y	Y	4	N	N	N	Y	N	Y	N	N	Y	Y
114	69	F	Caucasian	39.75	C	C	Y	85	Y	Y	2	N	N	N	Y	Y	N	N	Y	Y	N
125	59	F	Caucasian	18.79	/	NA	Y	82.5	Y	Y	4	N	N	Y	N	N	N	N	N	Y	N
17	82	M	Caucasian	28.83	Hx	/	Y	47.5	Y	Y	3	N	Y	N	Y	N	N	Y	Y	N	Y
33	63	F	Caucasian	34.15	/	/	Y	45	Y	Y	3	N	Y	N	Y	Y	N	Y	N	N	Y
42	75	M	Caucasian	26.21	/	C	Y	30	Y	Y	6	N	Y	N	Y	N	Y	Y	N	Y	N
46	57	M	Caucasian	31.32	/	C	Y	35	Y	Y	4	N	N	N	Y	N	N	N	N	Y	Y
60	65	F	Caucasian	31.24	/	NA	Y	27.5	Y	Y	3	N	N	N	Y	N	Y	N	N	Y	N
66	60	F	Caucasian	34.16	/	C	Y	22.5	Y	Y	5	N	N	N	Y	N	N	N	N	N	Y
83	69	M	Caucasian	29.11	Hx	Hx	Y	40	Y	Y	4	N	N	N	Y	N	N	N	N	N	N
87	73	F	Caucasian	30.1	Hx	/	Y	10	Y	Y	4	N	N	N	Y	Y	N	N	N	Y	N
100	60	M	Caucasian	26.5	/	NA	Y	15	Y	Y	4	N	Y	N	Y	Y	N	N	N	N	N
126	72	F	Caucasian	39.48	/	/	Y	50	Y	Y	5	N	N	Y	Y	Y	N	Y	N	Y	N
129	63	F	Caucasian	36.78	/	/	Y	57.5	Y	Y	3	N	N	N	N	N	N	N	N	Y	N
131	59	M	Caucasian	35.22	C	NA	Y	27.5	Y	Y	5	N	N	Y	Y	N	N	Y	N	Y	N
0	67	F	Caucasian	24.38	/	/	Y	20	Y	Y	3	Y	Y	Y	Y	N	N	N	N	N	Y
20	63	F	Caucasian	26.3	/	/	Y	85	Y	Y	3	N	N	N	Y	Y	Y	Y	N	Y	Y
22	67	F	Caucasian	48.15	Hx	/	Y	20	Y	Y	3	N	N	Y	Y	Y	Y	N	Y	N	Y
28	73	F	Caucasian	43.16	/	/	Y	10	Y	Y	3	Y	N	N	Y	N	N	N	N	Y	N
29	56	F	Caucasian	24.91	/	/	Y	82.5	Y	Y	3	N	N	Y	N	N	Y	N	N	Y	N
36	72	F	Caucasian	37.62	/	NA	Y	52.5	Y	Y	3	N	N	N	N	N	Y	N	Y	Y	N
41	71	F	Caucasian	41.54	Hx	C	Y	10	Y	Y	3	N	Y	Y	Y	N	N	Y	N	Y	N
44	45	M	Caucasian	28.97	/	NA	Y	25	Y	Y	3	N	N	N	Y	N	Y	Y	N	Y	N
92	78	F	Caucasian	18.88	/	/	Y	25	Y	Y	4	N	N	N	N	N	Y	Y	N	N	N
98	63	M	Caucasian	26.33	Hx	Hx	Y	5	Y	Y	3	N	N	Y	Y	N	N	N	Y	N	N
7	46	M	Caucasian	29.89	/	/	Y	30	Y	Y	6	N	N	Y	Y	Y	N	N	N	Y	N	Non compliant
9	83	M	Caucasian	33.94	/	/	Y	75	Y	Y	4	N	Y	Y	N	N	Y	Y	Y	Y	N	Age/Phy Pt dec
10	54	M	Caucasian	23.83	/	C	Y	5	Y	Y	4	N	N	Y	N	N	N	N	Y	N	N	Non compliant
11	63	M	Caucasian	50.08	/	NA	Y	40	Y	Y	5	N	N	N	Y	N	Y	N	N	N	N	Refused WU
18	86	F	Caucasian	21.76	/	/	Y	65	Y	Y	3	N	Y	N	Y	N	N	N	Y	Y	N	Age/PhyPt dec
23	79	M	Caucasian	29.13	Hx	Hx	Y	60	Y	Y	4	N	Y	Y	Y	Y	N	Y	Y	N	N	Non compliant
27	65	M	Caucasian	24.45	/	/	Y	7.5	Y	Y	3	Y	N	N	Y	N	N	N	N	Y	N	End stage CA
34	46	M	Caucasian	39.22	/	/	Y	55	Y	Y	5	N	N	N	Y	Y	N	N	N	N	Y	Non compliant
55	79	M	Caucasian	26.87	Hx	C	Y	20	Y	Y	3	N	Y	N	N	N	Y	N	N	Y	Y	Age/PhyPt dec
56	78	F	Caucasian	27.92	Hx	C	Y	20	Y	Y	4	N	Y	Y	Y	Y	N	N	N	Y	Y	Age/PhyPt dec
61	64	M	Caucasian	25.72	/	Hx	Y	7.5	Y	Y	3	N	N	Y	Y	N	N	N	N	N	N	Refused WU
79	50	M	Caucasian	39.57	Hx	C	Y	10	Y	Y	5	N	N	N	Y	N	N	N	N	N	N	Refused WU
82	37	F	Caucasian	31.92	Hx	NA	Y	7.5	Y	Y	7	N	N	Y	Y	Y	N	N	N	N	N	Refused WU
85	65	F	Caucasian	32.85	/	/	Y	55	Y	Y	3	N	N	N	Y	Y	N	N	N	Y	N	Refused WU
102	70	F	Caucasian	36.08	C	/	y	67.5	Y	Y	3	N	N	Y	Y	Y	Y	N	N	N	N	Non compliant
105	78	F	Caucasian	32.92	Hx	C	Y	30	Y	Y	3	N	N	Y	Y	Y	N	N	N	Y	Y	Age/PhyPt dec
112	78	F	Caucasian	23.45	/	/	Y	35	Y	Y	4	N	N	Y	Y	N	Y	N	N	Y	N	Age/PhyPt dec
118	70	F	Caucasian	26.62	C	C	Y	30	Y	Y	3	N	N	Y	Y	Y	N	N	N	Y	N	Refused WU
132	61	M	Caucasian	25.44	/	/	Y	42.5	Y	Y	3	N	N	Y	Y	N	Y	N	N	N	N	Non compliant
1	44	M	Caucasian	33.61	/	NA	Y	50	Y	Y	2	N	N	N	N	N	N	N	N	N	Y
4	37	F	Caucasian	34.3	/	NA	Y	20	Y	Y	0	N	N	N	Y	N	N	N	N	N	Y
6	88	M	Caucasian	26.3	/	/	Y	30	Y	Y	2	N	Y	Y	Y	Y	Y	Y	N	Y	Y
12	53	M	Caucasian	22.46	Hx	C	NA	10	NA	NA	2	N	N	N	Y	N	N	N	N	Y	Y
13	older than 89	F	Caucasian	30.48	/	/	Y	5	Y	Y	2	N	N	N	Y	Y	N	N	Y	Y	N
14	45	F	Caucasian	38.14	/	NA	Y	17.5	Y	Y	2	N	N	N	Y	N	N	N	N	Y	N
15	73	F	Caucasian	25.78	/	/	Y	22.5	Y	Y	2	N	N	Y	Y	N	Y	N	Y	N	N
24	55	F	Caucasian	20.99	C	Hx	Y	47.5	Y	Y	1	N	N	Y	N	N	N	N	N	Y	N
25	53	M	Caucasian	22.84	/	/	Y	45.5	Y	Y	2	N	N	N	N	N	N	N	N	Y	N
26	44	F	Caucasian	21.47	/	NA	Y	90	Y	Y	0	N	N	N	N	N	N	N	N	Y	N
30	79	F	Caucasian	16.1	/	/	Y	10	Y	Y	2	N	N	N	Y	N	N	N	N	N	N
32	60	F	Caucasian	37.13	/	NA	Y	72.5	Y	Y	2	N	N	N	Y	N	N	Y	N	Y	N
37	61	F	Caucasian	26.6	Hx	C	Y	65	Y	Y	2	N	N	N	Y	N	N	N	N	Y	N
38	74	F	Caucasian	24.83	Hx	/	Y	10	Y	Y	1	N	Y	Y	Y	N	N	Y	N	Y	Y
39	67	F	Caucasian	22.95	/	/	Y	12.5	Y	Y	2	N	N	N	Y	N	N	N	N	Y	Y
40	25	F	Caucasian	26.6	/	/	Y	5	Y	Y	1	N	N	N	N	N	N	N	N	Y	N
43	46	F	Caucasian	23.5	C	/	Y	67.5	Y	Y	1	N	N	N	N	N	N	N	N	Y	N
45	69	F	Caucasian	23.84	/	/	Y	5	Y	Y	1	N	N	N	N	N	Y	N	N	Y	N
47	68	F	Caucasian	22.12	/	C	Y	70	Y	Y	2	Y	N	Y	Y	N	Y	N	N	N	N
48	62	M	Caucasian	27.74	/	/	Y	82.5	Y	Y	2	Y	N	N	N	N	N	N	N	Y	N
49	58	F	Caucasian	34.71	/	/	Y	30	Y	Y	2	N	N	Y	Y	N	N	Y	N	N	N
50	68	M	Caucasian	21.13	/	/	Y	30	Y	Y	2	N	N	N	N	N	N	Y	N	Y	N
51	42	F	Caucasian	28.39	C	/	Y	25	Y	Y	1	N	N	N	N	N	N	N	N	Y	N
52	57	F	Caucasian	27.93	/	NA	Y	20	Y	Y	2	N	N	N	Y	N	N	N	N	Y	N
53	46	F	Caucasian	27.34	Hx	NA	Y	42.5	Y	Y	1	N	N	N	N	N	N	Y	N	Y	N
54	50	F	Caucasian	22.64	/	NA	Y	5	Y	Y	0	N	N	N	N	N	N	N	N	Y	N
57	86	F	Caucasian	27.05	/	/	Y	10	Y	Y	2	Y	Y	Y	Y	N	Y	N	N	Y	N
58	80	F	Caucasian	23.53	/	C	Y	15	Y	Y	1	N	N	N	Y	N	Y	N	Y	Y	N
59	71	F	Caucasian	30.75	Hx	C	Y	10	Y	Y	2	N	N	Y	Y	N	N	N	N	Y	N
62	86	F	Caucasian	30.15	Hx	NA	Y	5	Y	Y	2	N	N	N	Y	N	N	N	N	N	N
64	68	F	Caucasian	27.48	/	NA	Y	30	Y	Y	2	Y	N	N	N	N	Y	Y	N	Y	N
65	50	M	Caucasian	24.88	C	C	Y	35	Y	Y	1	N	N	N	N	N	N	N	N	Y	Y
67	73	F	Caucasian	27.01	/	C	Y	35	Y	Y	2	N	Y	N	Y	N	Y	Y	N	N	N
69	older than 89	F	Caucasian	24	/	NA	Y	40	Y	Y	2	N	N	Y	Y	N	N	N	Y	Y	N
70	41	F	Caucasian	31.02	/	NA	Y	42.5	Y	Y	1	Y	N	N	N	N	N	N	N	Y	N
71	51	F	Caucasian	25.48	/	NA	Y	50	Y	Y	2	N	N	N	Y	N	N	N	N	N	Y
72	54	F	Caucasian	31.55	/	/	Y	7.5	Y	Y	2	N	N	N	Y	N	Y	Y	N	N	N
74	71	F	Caucasian	23.03	/	NA	Y	5	Y	Y	2	N	N	Y	Y	N	Y	N	Y	Y	Y
75	79	F	Caucasian	30.2	/	/	Y	15	Y	Y	2	Y	N	N	Y	Y	N	N	N	N	N
76	56	F	Caucasian	19.8	Hx	C	Y	65	Y	Y	2	N	N	Y	N	Y	N	N	Y	Y	N
77	71	F	Caucasian	29.51	/	/	Y	72.5	Y	Y	2	N	N	N	N	N	N	N	N	N	N
78	49	F	Caucasian	27.5	Hx	NA	Y	57.5	Y	Y	2	N	N	N	Y	N	N	N	N	Y	N
80	72	F	Caucasian	22.3	Hx	NA	Y	5	Y	Y	1	N	N	N	N	N	N	N	N	N	Y
81	31	F	Caucasian	26.17	/	NA	Y	50	Y	Y	2	N	N	N	N	N	N	N	N	Y	N
86	73	M	Caucasian	29.33	/	C	Y	10	Y	Y	2	N	Y	N	Y	N	N	N	N	N	N
88	57	F	Caucasian	24.9	/	NA	Y	20	Y	Y	1	N	N	N	N	N	N	N	N	N	N
89	70	F	Caucasian	31	/	/	Y	25	Y	Y	2	N	N	N	Y	N	Y	N	N	Y	N
90	69	F	Caucasian	32.49	/	/	Y	55	Y	Y	2	N	N	N	N	N	N	Y	N	Y	N
91	69	F	Caucasian	27.34	/	/	Y	70	Y	Y	1	N	N	N	Y	N	N	Y	N	Y	Y
95	42	F	Caucasian	21.48	Hx	NA	Y	30	Y	Y	0	N	Y	Y	N	N	N	Y	N	Y	Y
96	61	F	Caucasian	16.2	/	/	Y	30	Y	Y	2	N	N	N	N	N	N	N	N	Y	Y
97	61	M	Caucasian	30.08	C	C	Y	15	Y	Y	2	N	N	N	Y	N	Y	N	N	Y	N
103	66	F	Caucasian	27.02	Hx	C	Y	7.5	Y	Y	2	N	N	N	Y	N	N	N	N	Y	N
104	72	F	Caucasian	26.01	/	/	Y	42.5	Y	Y	2	N	N	N	N	Y	N	Y	N	N	N
106	76	F	Caucasian	23.11	/	/	Y	55	Y	Y	2	N	N	N	Y	N	N	N	N	Y	N
107	61	F	Caucasian	29.06	/	/	Y	35	Y	Y	1	N	N	Y	N	N	N	N	N	Y	Y
108	53	F	Caucasian	26.6	Hx	/	Y	30	Y	Y	1	N	N	Y	N	N	N	N	N	N	N
109	57	F	Caucasian	32.54	/	/	Y	5	Y	Y	1	N	N	N	Y	N	N	N	N	Y	N
113	69	M	Caucasian	29.09	/	NA	Y	47.5	Y	Y	2	N	N	Y	Y	N	N	N	N	Y	Y
115	47	M	Caucasian	30.83	C	/	Y	75	Y	Y	2	N	N	Y	Y	N	N	N	N	Y	N
116	28	F	Caucasian	53.99	/	/	Y	10	Y	Y	2	N	N	Y	N	N	N	N	N	N	N
117	29	F	Caucasian	26.73	/	/	Y	15	Y	Y	1	N	N	N	N	N	N	N	N	Y	N
119	42	F	Caucasian	32.63	Hx	/	Y	67.5	Y	Y	1	N	N	N	N	N	Y	Y	N	Y	Y
120	older than 89	M	Caucasian	27.64	/	/	Y	55	Y	Y	1	N	Y	N	Y	N	Y	N	N	Y	N
121	older than 89	M	Caucasian	29.8	Hx	C	Y	17.5	Y	Y	2	N	N	Y	Y	N	Y	N	N	Y	Y
122	60	F	Caucasian	33.62	C	/	Y	15	Y	Y	1	N	N	N	N	N	N	N	N	N	N
123	73	F	Caucasian	31.66	/	/	Y	17.5	Y	Y	2	N	N	Y	Y	Y	N	N	N	Y	N
124	64	F	Caucasian	29.3	/	/	Y	25	Y	Y	2	N	N	Y	Y	Y	N	Y	N	Y	Y
127	60	F	Caucasian	24.41	/	/	Y	22.5	Y	Y	2	N	N	Y	N	N	Y	N	N	Y	Y
128	85	F	Caucasian	21.6	/	NA	Y	42.5	Y	Y	2	N	N	N	N	N	N	N	N	N	N
130	61	F	Caucasian	25.92	/	/	Y	60	Y	Y	2	N	N	N	Y	N	N	N	N	Y	N
133	older than 89	F	Caucasian	26.11	Hx	Hx	Y	35	Y	Y	1	N	N	N	N	N	N	N	N	N	Y
